# Supplementary material for: Structural field margin characteristics affect the functional traits of herbaceous vegetation
Source: PLoS One. 2020 Sep 17;15(9):e0238916. doi: 10.1371/journal.pone.0238916 (PMC7498012; doi:10.1371/journal.pone.0238916)
Supplement: S1 Dataset — (ZIP) [file pone.0238916.s001.zip › raw data.xlsx]

## Sheet: Species cover
FM	AGREUP	AGRREP	ANTARV	APESPI	ARICLE	ARTVER	AVEFAT	BALSP	BELPER	BRAPIN	BRASYL	BROTEC	CALEPI	CALNEP	CALSEP	CARDIV	CARFLA	CAROTR	CARPUN	CATRIG	CICINT	CIRARV	CIRVUL	CLEVIT	COLMYC	CONARV	CONCAN	CORSAN	CYNDAC	DACGLO	DIPFULL	DITVIS	EQUTEL	FESRUB	GALALB	GALOFF	GALVER	GAUFRA	HEDHEL	HOLLAN	HORMUR	HORSEC	IMPCYL	IRIPSE	JUNDEP	LATHIR	LEUVUL	LOLMUL	LOLPER
1	0	0	0	0	0	0	0	0	0	0	0	0	0	0	0	0	0	0	0	0	0	0	0	0	0	0	0	0	72	0	0	0	0	0	0	0	0	0	0	0	0	0	0	0	0	0	0	0	2
3	0	0	0	0	0	0	0	0	0	20	0	0	0	28	0	0	0	0	0	0	0	2	0	0	0	0	0	0	10	0	0	0	0	0	0	0	0	0	0	0	3	0	0	0	0	0	0	0	0
4	0	0	0	0	0	65	8	0	0	0	0	0	0	0	0	0	0	0	0	0	0	3	0	0	0	0	0	0	0	10	0	0	0	0	3	0	0	0	0	0	3	0	0	0	0	0	0	0	0
5	0	0	0	0	0	0	0.1	0	0	14	34	0	0	0	0	0	0	0	0	0	0	0	0	0	0	0	0	0	5	5	0	0	0	0	3	0	0	8	0	0	0	0	0	0	0	0	0	0	0
6	0	0	0	0	0	0	0	0	0	0	14	0	0	0	0	0	0	0	0	0	0	0	0	0	0	0	0	0	0	3	0	0	0	0	0	0	0	10	0	0	0	5	0	0	0	0	0	0	0
7	0	0	0.1	0	0	0	0	0	0	0	0	0	0	5	0	0	0	0	0	0	0	0	0	0	10	0	2	0	45	0	0	0	0	0	0	0	0	5	0	0	0	0	0	0	0	0	0	0	0
10	0	0	0	0	0	0	0	40	0	0	0	0	0	0	0	0	0	0	0	0	0	0	0	0	0	0	0	0	12	0	0	0.1	20	0	0	0	0	0	0	0	0	0	0	0	0	0	0	0	0
11	0	0	0	0	0	0	0	0	0	2	0	0	0	0	0	0	0	0	0	0	0	0	0	0	0	0	0	0	0	0	0	0	65	0	5	0	0	0	0	0	0	0	0	0	0	0	0	0	0
12	0	0	0	0	0	0	0	0	0	0	5	0	10	0	0	0	0	0	0	0	0	0	0	0	0	0	0	0	5	0	0	0	15	0	0	0	0	0	0	0	0	0	0	0	0	0	0	0	0
13	0	0	0	0	0	0	0	0	0	0	0	0	0	0	0	0	0	0	0	0	0	0	0	0	0	0	0	0	0	0	0	0	5	0	0	0	0	0	0	27	0	0	0	0	0	3	15	0	0
14	0	15	0	0	0	0	0	0	0	0	0	0	0	0	0	0	0	0	0	0	5	0	0	0	0	0	0	0	15	0	0	0	0	0	0	0	0	0	0	0	0	0	0	0	0	0	0	0	30
16	0	0	0	0	0	32	0	0	0	0	1	0	0	0	0	0	0	0	0	0	0	0	0	0.1	0	0	0	0	0	2	0	0	25	0	0	0.1	0	2	0	0	0	0	0	0	0	0	8	0	0
17	0	0	0	0	0	0	0	0	0	0	0	0	0	0	0	0	0	0	0	0	0	0	0	0	0	0	2	0	40	2	0	0	5	0	0	0	0	0	0	0	0	0	0	0	0	0	5	0	0
18	0	0	0	0	0	15	0	0	0	0.1	0	0	0	0	5	0	0	0	0	0	0	0	0	0	0	0	0	0	0	0	0	0	15	0	0.1	8	0	2	0	0	0	0	0	0	0	0	0	0	0
19	0	0	0	0	0	20	0	0	0	0	0	0	0	0	0	0	0	0	0	0	2	0	0	0	0	0.1	0	0	5	0	0	0	10	0	0	2	0	0	0	0	0	0	0	0	0	0	5	0	0
20	0	0	0	0	0	0	0	0	0	0	0	0	0	0	0	0	0	0	0	0	0	0	0	0	0	0	0	0	0	0	0	0	55	0	0	0	0	0	0	30	0	0	0	0	0	0	0	0	0
21	0	0	0	0	0	0	0	0	0	0.1	0	0	0	0	0	0	0	0	0	0	0	0	0	0	0	0	0	3	0	0	0	0	82	0	0	0	0	0	0	0	0	0	0	0	0	0	0	0	0
22	0	0	0	0	0	0	0	0	0	0	0	0	0	0	0	0	0	0	0	0	0	0	0	0	0	0	0	0	0	0	0	0	60	0	5	0	0	0	0	20	0	0	0	0	0	0	5	0	0
23	0	0	0	0	0	30	0	0	0	0	0	0	0	0	0	0	0	0	0	0	3	0	0	0	0	0	0	0	0	0	0	0	30	0	0	0	0	0	0	0	0	0	0	0	0	0	0	0	0
25	0	0	0	0	0	0	0	0	0	0	0	0	0	0	0	0	0	0	0	0	0	0	0	0	0	0	0	0	0	0	5	0	10	0	0	0	0	0	0	5	0	0	0	0	0	0	0	0	0
26	5	0	0	0	0	0	10	0	0	0	13	0	0	0	0	5	10	0	0	0	0	0	0	0	0	0	0	0	0	2	0	0	5	0	5	0	0	10	0	0	0	0	0	0	0	0	0	0	0
27	0	0	0	22	0	0	0	0	3	0	2	0	0	0	0	10	0	0	0	0	0	0	0	0	0	0	0	0	0	0	0	10	0	0	0	0	0	5	0	0	0	0	0	2	3	0	0	0	0
30	0	0	0	0	0	0	0	0	0	0	0	0	0	0	0	0	0	0	0	0	0	5	0	0	5	0	0	0	0	0	0	0	30	0	0	0	0	0	0	0	0	0	0	0	0	0	2	10	0
31	0	0	0	0	0	40	0	0	0	0	0	0	0	0	0	0	0	0	0	0	0	0	2	0	0	0	0	0	0	3	0	0	10	0	0	0	0.1	0	0	2	0	0	0	0	0	0	0	0	0
33	0	0	0	0	9	0	0	0	0	0	50	0	0	0	0	0	0	0	0	0	0	0	0	0	0	0	0	0	0	0	0	0	0	0	0	0	0	0	0	0	0	0	0	0	0	0	0	15	0
35	2	5	0	0	0	0	0	0	0	0	3	0	0	0	0	0	0	0	0	0	0	0	0	0	0	0	0	0	0	5	0	0	0	3	0	0	3	0	0	5	0	0	49	0	0	0	0	0	0
36	0	0	0	0	0	0	40	0	0	0	0	0	0	0	0	0	0	0	0	0	0	0	0	0	0	2	0	0	0	5	0	0	0	0	2	0	0	5	0	0	0	0	0	0	0	0	0	20	0
38	0	0	0	9	0	0	0	0	0	0	15	0	0	0	0	0	5	0	0	0	0	0	0	0	0	0	0	0	5	5	0	0	0	5	10	0	0	0	0	3	0	0	0	0	0	0	0	0	0
42	0	0	0	0	0	8	0	0	0	0	0	0	0	0	0	0	0	0	0	0	0	0	5	0	0	0	0	0	0	0	0	0	20	0	0	0	0	0	0	0	0	0	0	0	0	0	0	0	0
47	0	0	0	0	0	0	0	0	0	0	0	0	0	0	0	0	0	0	2	0	0	0	0	0	0	0	0	0	0	0	0	0	18	0	0	0	0	0	0	0	0	0	0	0	0	0	0	0	0
48	0	0	0	0	0	0	0	0	0	0	0	0	0	0	0	2	0	0	0	0.1	0	0	0	0	0	0	0	0	0	0.1	0	0	3	0	0	0	0	0	0	0	0	0	0	0	0	0	0	0	0
49	0	0	0	0	0	0	0	0	0	0	5	0	0	0	0	0	0	0	0	0	0	0	0	0	0	0	0	0	10	0	0	0	0	0	0	0	0	0	10	0	0	0	0	0	0	0	0	0	0
50	0	0	0	0	0	0	0	0	0	0	5	0	0	0	0	0	0	0.1	0	0	0	0	0	0	0.1	0	0	0	45	5	0	0	3	0	0.1	0	0	0	0	0	0	0	0	0	0	0	0	0	0
51	0	0	0	0	0	0	0	0	0	0	0	5	0	0	0	0	0	0	0	0	0	0	0	0	0	0	0	0	10	5	0	0	0	0	0	0	0	22	0	0	0	0	0	0	0	0	0	0	0
52	0	3	0	0	0	0	0	0	0	0	0	0	0	0	0	0	0	0	0	0	0	0	0	3	37	0	0	0	5	5	0	0.1	20	0	0	0	0	0	0	0	0	0	0	0	0	0	0	0	0
53	0	0	0	0	0	0	0	0	0	75	0	0	0	0	0	0	0	0	0	0	0	0	0	0	0	0	0	0	0	0	0	0	23	0	0	0	0	0	0	0	0	0	0	0	0	0	0	0	0
54	0	2	0	0	0	0	2	0	0	0	45	0	0	0	0	0	0	0	0	0	0	0	0	0	0	0	0	0	0	0	0	10	5	0	0	0	0	0	0	3	0	0	0	5	0	0	0	0	0
55	0	0	0	0	0	88	0	0	0	0	0	0	0	0	0	0	0	0	0	0	0	0	0	0	0	0	0	0	0	0	0	0	0	0	0	0	0	0	0	0	0	0	0	0	0	0	0	5	0
56	0	0	0	0	0	0	0	0	0	0	5	0	0	0	0	2	0	0	0	0	0	0	0	0	0	0	0	0	0	0	0	0	0	0	0	0	0	0	15	0	0	0	0	0	0	0	5	0	0.1
58	5	0	0	0	0	0	0	0	0	0	0	0	0	0	0	0	5	0	0	0	0	0	0	0	0	0	0	0	0	0	0	0	0	0	5	0	0	0	70	0	0	0	0	0	0	0	0	0	0
[truncated: 36 more columns]

## Sheet: Exp_var
FM	N_tot	SOM	ARGILLA	LIMO	SABBIA	Capacity	x_coord	y_coord	Complex	Tree	Shrub	Track	Strip	Ditch	Component	CompW	Soil type	Bare_Soil	Sector	Cluster 2
1	1.771	2.927	12.035	37.45	50.515	30.3255	43.6949	10.3371	S	0	0	1	0	0	Track	G	Loam	5	Cropped	G_only
3	2.471	4.41	8.335	26.4	65.265	26.5258	43.6915	10.3389	C	1	1	1	0	0	Shrub	W	Sandy Loam	7.5	Road	W_only
4	2.688	4.437	8.085	25.1	66.815	25.2701	43.6905	10.3331	C	1	0	1	0	1	Tree	W	Sandy Loam	0	Road	All
5	2.758	3.787	12.535	38.45	49.015	36.1118	43.6903	10.3306	C	1	0	1	0	1	Ditch	D	Loam	13	Road	All
6	2.282	2.937	22.035	35.65	42.315	35.1842	43.6898	10.3259	C	1	0	1	0	1	Track	G	Loam	5	Road	All
7	0.973	1.08	3.385	5.3	91.315	8.43441	43.694	10.3394	S	0	0	0	1	0	Grass_strip	G	Sand	7.5	Cropped	G_only
10	1.876	2.779	15.635	39.25	45.115	33.4062	43.6985	10.3229	S	0	0	1	1	0	Grass_strip	G	Loam	5	Cropped	G_only
11	1.757	2.526	9.335	32.8	57865	29.0624	43.6988	10.3248	S	0	0	1	1	0	Track	G	Sandy Loam	5.05	Cropped	G_only
12	2.156	1.335	13.485	31.95	54.565	25.1052	43.6975	10.3311	S	0	0	1	1	0	Grass_strip	G	Sandy Loam	7.5	Cropped	G_only
13	1.225	2.978	12.235	35.5	52.265	32.5511	43.6957	10.3291	S	0	0	1	0	1	Ditch	D	Sandy Loam	10	Cropped	D_only
14	2.429	3.586	17.485	30.05	52.465	31.7576	43.6932	10.3275	S	0	0	1	0	0	Track	G	Sandy Loam	0	Cropped	G_only
16	3.346	6.376	7.635	17.5	74.865	33.4844	43.6956	10.32	C	0	0	1	1	1	Grass_strip	G	Sandy Loam	4.5	Cropped	D_only
17	1.225	1.179	8.935	7.15	83.915	7.59967	43.6949	10.321	S	0	0	1	0	1	Track	G	Sandy Loam	0	Cropped	D_only
18	1.344	1.715	6.585	14	79.415	12.3688	43.6908	10.3219	C	0	0	1	1	1	Track	G	Sandy Loam	0	Cropped	D_only
19	1.225	1.664	9.335	26.5	64.165	13.2492	43.6912	10.3218	S	0	0	1	1	1	Ditch	D	Sandy Loam	16	Cropped	D_only
20	1.295	1.878	8.235	26.2	65.565	12.6537	43.6958	10.3254	C	0	0	1	1	1	Grass_strip	G	Sandy Loam	0	Cropped	D_only
21	2.464	3.932	14.735	36.35	48.915	21.1166	43.6977	10.3212	C	1	1	1	1	0	Tree	W	Loam	0	Cropped	W_only
22	1.589	1.726	7.785	27.4	64.815	12.9362	43.6959	10.3315	C	0	0	1	1	1	Grass_strip	G	Sandy Loam	0	Cropped	D_only
23	1.435	1.909	9.185	15.45	75.365	24.1463	43.6964	10.3338	C	1	0	1	1	1	Shrub	W	Sandy Loam	21	Cropped	All
25	1.337	1.522	6.635	28.05	65.315	22.3312	43.6935	10.3351	S	0	1	1	0	1	Ditch	D	Sandy Loam	2.5	Cropped	All
26	3.542	5.568	10.985	24.25	64.765	39.3703	43.6862	10.3244	S	1	0	1	0	0	Tree	W	Sandy Loam	7.5	Grazed	W_only
27	2.359	5.239	20.835	39.5	39.665	34.9254	43.6823	10.3188	C	1	1	1	0	0	Grass_strip	G	Loam	5	Grazed	W_only
30	1.981	2.662	10.235	42.05	47.715	30.5296	43.6808	10.3183	C	1	1	0	0	1	Ditch	D	Loam	5	Grazed	All
31	2.898	5.094	5.985	35.15	58.865	32.7326	43.6798	10.3228	S	0	1	0	0	0	Shrub	W	Sandy Loam	48	Grazed	W_only
33	3.024	5.991	11.835	30.35	57.815	33.7411	43.6871	10.3257	S	1	0	0	0	1	Tree	W	Sandy Loam	30	Grazed	All
35	2.751	4.53	6.285	33.95	59.765	32.1588	43.6822	10.3287	S	0	1	0	1	0	Grass_strip	G	Sandy Loam	21.5	Grazed	W_only
36	1.694	3.109	19.835	44.45	35.715	31.561	43.6853	10.329	S	0	0	1	0	1	Ditch	D	Loam	7	Grazed	D_only
38	2.604	4.071	7.585	36.5	55.915	34.0026	43.6876	10.3287	C	0	1	1	0	1	Track	G	Sandy Loam	0	Grazed	All
42	2.975	4.222	10.735	36.25	53.015	34.9777	43.685	10.3324	S	0	1	1	0	0	Shrub	W	Sandy Loam	20.5	Grazed	W_only
47	1.526	2.329	6.785	36.2	57.015	24.5891	43.6871	10.337	S	0	1	1	0	0	Shrub	W	Sandy Loam	24.5	Grazed	W_only
48	3.283	6.225	5.985	30.9	63.115	32.7753	43.6906	10.3392	C	1	0	1	0	1	Tree	W	Sandy Loam	0	Grazed	All
49	2.065	3.949	8.835	41.1	50.065	25.5433	43.6908	10.339	C	1	1	1	0	0	Shrub	W	Loam	30	Grazed	W_only
50	1.792	3.106	10.085	39.8	50.115	28.9269	43.6909	10.3371	C	1	0	1	0	1	Ditch	D	Loam	21.5	Road	All
51	1.967	3.203	22.785	40.15	37.065	33.0055	43.6901	10.3297	C	1	0	1	0	1	Track	G	Loam	0	Road	All
52	2.415	3.868	17.785	40.3	41.915	34.8274	43.6895	10.3253	C	1	0	1	0	1	Ditch	D	Loam	7	Road	All
53	3.01	5.56	14.035	28.65	57.315	34.6814	43.6894	10.3232	C	1	0	1	0	1	Tree	W	Sandy Loam	0	Road	All
54	1.61	2.363	19.085	41.35	39.565	32.4639	43.6811	10.3173	S	1	0	0	1	0	Tree	W	Loam	20.5	Grazed	W_only
55	2.261	3.424	6.535	26.55	66.915	26.5328	43.6788	10.3182	S	0	1	0	1	0	Shrub	W	Sandy Loam	0	Grazed	W_only
56	NA	NA	NA	NA	NA	NA	43.6885	10.3215	C	1	1	1	1	0	Tree	W	NA	24.5	Grazed	W_only
58	3.08	4.924	5.835	30.6	63.565	26.1859	43.6876	10.3244	C	1	1	1	0	0	Shrub	W	Sandy Loam	0	Grazed	W_only

## Sheet: Species code
Species name	Species code
Agrimonia eupatoria	AGREUP
Agropyron repens	AGRREP
Anthemis arvensis	ANTARV
Apera spica-venti	APESPI
Aristolochia clematitis	ARICLE
Artemisia verlotiorum	ARTVER
Avena fatua	AVEFAT
Ballota species	BALSP
Bellis perennis	BELPER
Brachypodium pinnatum	BRAPIN
Brachypodium sylvaticum	BRASYL
Bromus tectorum	BROTEC
Calamagrostis epigejos	CALEPI
Calamintha nepeta	CALNEP
Calystegia sepium	CALSEP
Carex divulsa	CARDIV
Carex flacca	CARFLA
Carex otrubae	CAROTR
Carex punctata	CARPUN
Catapodium rigidum	CATRIG
Cichorium intybus	CICINT
Cirsium arvense	CIRARV
Cirsium vulgare	CIRVUL
Clematis vitalba	CLEVIT
Coleostephus myconis	COLMYC
Convolvulus arvensis	CONARV
Conyza canadensis	CONCAN
Cornus sanguinea	CORSAN
Cynodon dactylon	CYNDAC
Dactylis glomerata	DACGLO
Dipsacus fullonum	DIPFULL
Dittrichia viscosa	DITVIS
Equisetum telmateia	EQUTEL
Festuca rubra	FESRUB
Galega officinalis	GALOFF
Galium album	GALALB
Galium verum	GALVER
Gaudinia fragilis	GAUFRA
Hedera helix	HEDHEL
Holcus lanatus	HOLLAN
Hordeum murinum	HORMUR
Hordeum secalinum	HORSEC
Imperata cylindrica	IMPCYL
Iris pseudacorus	IRIPSE
Juncus depauperatus	JUNDEP
Lathyrus hirsutus	LATHIR
Leucanthemum vulgare	LEUVUL
Lolium multiflorum	LOLMUL
Lolium perenne	LOLPER
Lolium rigidum	LOLRIG
Lotus corniculatus	LOTCOR
Lotus uliginosus	LOTULG
Lythrum salicaria	LYTSAL
Medicago lupulina	MEDLUP
Medicago sativa	MEDSAT
Melissa officinalis	MELOFF
Mentha spicata	MENSPI
Mentha suaveolens	MENSUA
Paspalum paspaloides	PASPAS
Petasites albus	PETALB
Phleum pratense	PHLPRA
Phragmites australis	PHRAUS
Picris echioides	PICECH
Plantago lanceolata	PLALAN
Plantago major	PLAMAJ
Poa pratensis	POAPRA
Potentilla reptans	POTREP
Prunella vulgaris	PRUVUL
Pulicaria dysenterica	PULDYS
Rubus sp.	RUBSP
Rumex acetosa	RUMACE
Sherardia arvensis	SHEARV
Sorghum halepense	SORHAL
Stachys palustris	STAPAL
Stipa trichotoma	STITRI
Teucrium scordium	TEUSCO
Torilis japonica	TORJAP
Trifolium badium	TRIBAD
Trifolium fragiferum	TRIFRA
Trifolium repens	TRIREP
Ulmus minor	ULMMIN
Umbillifera species	UMBSP
Valeriana officinalis	VELOFF
Verbena officinalis	VEROFF
